# Supplementary material for: Variations in Some Features of Oral Health by Personality Traits, Gender, and Age: Key Factors for Health Promotion
Source: Dent J (Basel). 2024 Dec 3;12(12):391. doi: 10.3390/dj12120391 (PMC11674120; doi:10.3390/dj12120391)
Supplement: Supplementary file 1 [file dentistry-12-00391-s001.zip]

Archive with 1 entries (1 files):
- dentistry-3294260-supplementary.pdf
